# Supplementary material for: The impact of fossil data on annelid phylogeny inferred from discrete morphological characters
Source: Proc Biol Sci. 2016 Aug 31;283(1837):20161378. doi: 10.1098/rspb.2016.1378 (PMC5013799; doi:10.1098/rspb.2016.1378)
Supplement: Character matrix used in analyses in NEXUS format [file rspb20161378supp2.txt]

#NEXUS
[written Sun Aug 07 14:38:32 BST 2016 by Mesquite  version 3.03 (build 702) at IT031865.local/127.0.0.1]

BEGIN TAXA;
	TITLE Taxa;
	DIMENSIONS NTAX=80;
	TAXLABELS
		Amphiporus Ilyanassa Chaetopleura Wiwaxia Halkieria Crania Lingula Macrochaeta Paralvinella Ampharete Eurythoe Aphrodita Apistobranchus Arenicola Arkonips Burgessochaeta Canadia Notomastus Chaetopterus Dysponetus Cirratulus Cossura Ophryotrocha Esconites Eunice Euphrosine Pherusa Glycera Goniada Guanshanchaeta Leocrates Kenostrychus Lumbricus Lumbrineris Magelona Clymenella Mazopherusa Myzostoma Nephtys Alitta Drilonereis Nothria Ophelia Scoloplos Aricidea Pectinaria Phragmochaeta Eulalia Sigambra Lepidonotus Pygocirrus ROM62972 Sabella Serpula Scalibregma Sthenolepis Archaeogolfingia Cambrosipunculus Golfingia Phascolopsis Phascolosoma Sipunculus Sphaerodoropsis Laonice Syllis Amphitrite Trochochaeta Owenia Tubifex Urechis Panthalis Siboglinum Dryptoscolex Fossundecima Sabellaria Protodrilus Saccocirrus Mesonerilla Polygordius Protodriloides 
	;

END;


BEGIN CHARACTERS;
	TITLE  'Matrix in file "character_matrix.nex"';
	DIMENSIONS  NCHAR=192;
	FORMAT DATATYPE = STANDARD GAP = - MISSING = ? SYMBOLS = "  0 1 2 3 4 5 6 7 8 9 A B C D E F G H J K M N P Q R S T U V W X Y Z";
	CHARSTATELABELS 
		1 serially_repetition_in_nervous_system /  absent present, 2 Serially_repeated_nephridia /  absent present, 3 chaetae_in_bundles_or_fascicles /  absent_ present, 4 Serially_repeated_sclerites_ /  absent present, 5 posterior_growth /  absent present, 6 anterior_segments_with_cephalised__cirri /  absent present, 7 Segment_1_notopodia_only /  absent present, 8 Anal_chaetal_ring /  absent present, 9 acrosome /  absent present, 10 acrosomal_tube /  absent present, 11 Prototroch /  absent present, 12 Metatroch /  absent present, 13 opposed_band_larval_feeding /  absent present, 14 food_groove /  absent present, 15 oral_brush /  absent present, 16 cilliated_region_on_episphere /  absent present, 17 type_of_cilliated_region /  meniscotroch akrotroch, 18 Telotroch /  absent present, 19 Neurotroch /  absent present, 20 'apical organ/tuft' /  absent present, 21 annelid_cross /  absent present, 22 molluscan_cross /  absent present, 23 Clitellum /  absent present, 24 Hermaphroditism /  absent present, 25 sperm_mitochondrial_interpolation /  absent present, 26 Sperm_flagellum /  posterior anterior two, 27 Gonoducts /  'nephridial/coelomoducts' separate ' with distal prostate-glandular part', 28 head_kidneys /  protonephridia metanephridia, 29 adult_nephridia /  protonephridia metanephridia, 30 Metanephridial_duct /  absent present, 31 terminal_cell /  absent present, 32 filter_of_terminal_cells_with_clefts /  absent present, 33 microvilar_filter /  absent present, 34 nephridial_podocyte_lining /  absent present, 35 metanephridial_mantle_cell /  absent present, 36 distribution_of_segmental_organs /  in_most_segments_ anterior_sterile_nephridia_and_posterior_gonoducts_ 'one pair of anterior nephridia, posterior gonoducts ' restricted_to_a_few_middle_segments, 37 segment_1_achaetous /  absent present, 38 retractable_head /  absent present, 39 palps /  absent present, 40 ext_palps /  absent present, 41 palp_number /  crown pair, 42 paired_palp_position /  ventral 'ventro-lateral' lateral forming_branchial_crown dorsal, 43 palp_attachment /  peristomial prostomial buccal_cavity, 44 commissure_1 /  absent present, 45 commissure_2 /  absent present, 46 commissure_3 /  absent present, 47 commissure_4 /  absent present, 48 commissure_5 /  absent present, 49 commissure_6 /  absent present, 50 commissure_7 /  absent present, 51 commissure_8 /  absent present, 52 commissure_9 /  absent present, 53 commissure_10 /  absent present, 54 commissure_11 /  absent present, 55 commissure_12 /  absent present, 56 4_and_5_fused /  absent present, 57 6_and_7_fused /  absent present, 58 1_2_and_3_fused /  absent present, 59 Terminal_palpode /  absent present, 60 Buccal_tentacles /  absent present, 61 buccal_tentacles_retractable /  absent present, 62 palp_morphology /  smooth grooved papillose sensory_palpodes, 63 biarticulate_palps /  absent present, 64 with_internal_canal /  absent present, 65 median_antenna /  absent present, 66 lateral_antennae /  absent present, 67 Shape_notopodia /  prominent_lobe 'small lobes/chaetae only ' notopodial_ridges, 68 Shape_neuropodia /  prominent_lobe 'small lobes/chaetae only', 69 enlarged_neuropodia /  absent present, 70 tori /  absent present, 71 notopodial_tori /  absent present, 72 neuropodial_tori /  absent present, 73 'sclerites/chaetae' /  absent present, 74 mineralised_sclerites /  absent present, 75 Sclerites_arranged_in_zones /  absent present, 76 sclerite_distribution /  dorsal_and_ventral vetnral_only_ dorsal_only, 77 compound_chaetae /  absent present, 78 compound_position /  neuropodial neuro_and_not, 79 ligaments /  absent present, 80 number_of_ligaments /  one two, 81 compound_fold /  absent present, 82 paleae_paleae /  absent present, 83 tube /  absent present, 84 tube_building_organ /  absent present, 85 chaetal_basket /  absent present, 86 capillary_chaetae /  absent present, 87 noto_capillaries /  absent present, 88 neuro_capillaries /  absent present, 89 aciculae /  absent present, 90 notoaciculae /  absent present, 91 neuroaciculae /  absent present, 92 dentate_hooks /  absent present, 93 long_dentate_hooks /  absent present, 94 uncini /  absent present, 95 hooks_with_beard /  absent present, 96 neuro_hooks /  absent present, 97 noto_hooks /  absent present, 98 falcate_hooks /  absent present, 99 neuro_falcate_hooks /  absent present, 100 noto_falcate_hooks /  absent present, 101 hooks_cmpnd /  absent present, 102 hooded_chaetae /  absent present, 103 fine_silk_notochaetae /  absent present, 104 dorsal_cirri /  absent present, 105 dorsal_cirri_alternate /  absent present, 106 'lateral/dorsal cirrus organs' /  absent present, 107 dorsal_organ /  absent present, 108 ventral_cirri /  absent present, 109 pygidial_cirri /  absent present, 110 P_cirri_number /  one_pair two_or_more_pairs, 111 posteriorly_directed_dorsal_chaetae /  absent present, 112 complete_through_gut /  absent present, 113 Through_gut_shape /  'anterior-posterior axi' 'coiled/folded' U_shaped, 114 gut_side_branches /  absent present, 115 presegmental_peristomium_and_prostomium /  absent present, 116 head_neuropodia /  absent present, 117 head_notopodia /  absent present, 118 prostomium_annulated_cone /  absent present, 119 Peristomium /  limited_to_lips 'ring/rings', 120 peristomium_ring_number /  one_ring two_rings rings_and_collar, 121 longitudinal_muscle_bands /  absent present, 122 circular_muscles /  absent present, 123 circular_muscles_forming_complete_outer_layer /  absent present, 124 buccal_organ /  'absent/occluded' present, 125 buccal_organ_position /  absent axial ventral dorsal, 126 buccal_organ_hypertrophied /  absent present, 127 radula /  absent present, 128 jaws /  absent present, 129 jaw_type /  'dorso-ventral' lateral_ trepan terminal_ring with_mandibles_and_maxillae, 130 venom_gland /  absent present, 131 number_elements_equal /  unequal_ equal, 132 element_size_assymetry /  absent present, 133 right_MIII_element /  absent present, 134 eunicidan_jaw_type /  ctenognath symmetrognath prionognath labidognath, 135 Calcified_mandibles /  absent present, 136 dorsal_carriers /  absent present, 137 ventral_carrier /  absent present, 138 MI_Articulation /  absent present, 139 proboscis_terminal_papillae /  absent present, 140 Proventricle /  absent present, 141 dorsolateral_folds /  absent_ present, 142 elytrae /  absent present, 143 branchiae /  absent present, 144 branchus_type /  parapodial dorsal ctenidia, 145 para_gills_interramal /  absent present, 146 dorsal_gills_anterior_only /  absent present, 147 nuchal_organs /  absent present, 148 nuchal_organ_structure /  'pits/grooves' posterior_proj caruncle internalised, 149 closed_circulation /  absent present, 150 heart_body /  absent present, 151 respiratory_pigment /  Haemoglobin Chlorocruin Hemerythrin, 152 Rugose_epidermis /  absent present, 153 epidermal_papillae /  absent present, 154 peristomial_cirri /  absent present, 155 chaetal_inversion /  absent present, 156 cilliophagocytal_organ /  absent present, 157 gular_membrane /  absent present, 158 tetraneury /  absent present, 159 eyes /  absent present, 160 multicellular_adult_eyes /  absent present, 161 lophophore /  absent present, 162 ventral_locamotory_cillia /  absent present, 163 with_cilliated_groove /  absent present, 164 Muscular_foot /  absent present, 165 duogland_system /  absent present, 166 ventral_nervous_system /  absent present, 167 nervous_sys_position /  subepidermal_ intraepidermal, 168 corpora_pedunculata /  absent present, 169 Collagenous_cuticle /  absent present, 170 Caudal_appendage /  absent present, 171 Perioral_tentacles /  absent present, 172 perioral_tentacle_position /  encircle_mouth in_arc_around_nuchal_organ, 173 Helical_coiling_of_gut /  absent present, 174 body_with_trunk_and_introvert /  absent present, 175 Introvert_longer_than_trunk /  absent present, 176 cuticular_hooks /  absent present, 177 cuticular_hooks_in_rings /  absent present, 178 scattered_cuticular_hooks /  absent present, 179 Spiral_cleavage /  absent present, 180 circumoral_nerve_ring /  absent present, 181 protrusable_retractable_chaetae /  absent present, 182 pedicle /  absent present, 183 mantle_cavity /  absent present, 184 shell_plates /  absent present, 185 shell_plate_type /  anterior_and_posterior_with_or_without_intermediate_plates dorsal_and_ventral dextrally_coiled, 186 Unpigmented_cilliary_ocelli /  absent present, 187 light_sensitive_statocysts /  absent present, 188 Nuchal_commisure /  absent present, 189 cerebral_commissures /  absent present, 190 commissural_ganglion /  absent present, 191 dorsal_ganglia /  absent present, 192 Ventral_glandular_area_on_anterior_segments /  absent present ; 
	MATRIX
	Amphiporus        00-000-010?00000-0010000?0??0-?????0-00-------------------00----00------0---------0-----------?--------0-?000--1000-----10-0--00-----------0000---0-1?000--?001001000100000-00-0--10-000?00????-
	Ilyanassa         00-000--1011?100-0010100000?1011100--00-------------------00----00------0---------0--------------------0-0000--1000-----00-???10-----------0000---0-00?00--0011001010100000-00-0--110011200????-
	Chaetopleura      000000--10100000-0010100000?1010100--00-------------------00----00------111------00--------------------0-0000--1000-----10-???10-----------0000---0-00?00--00110010101?0000-00-0--110011000????-
	Wiwaxia           ??11?--0??????????????0???????????????0----???????????????00----00------10120----10?00--0--0-----0----?0-??00-11000-----??????10----------???0?????????0000?????0??1?????00-00-0--?????0-???????
	Halkieria         ??11?--0??????????????0???????????????0-?-????????????????????????------11120----00?00--0--0-----0----?0-???0-0???0-----?????????????????????0?????????0000?????0????????00-?0-0--?????10???????
	Crania            001100-0??00-000-0000000000?0-?????--00-------------------00----00------10020----00--11-0--0--0--0---0-0-0000-112-0-----10-0--00-----------0-00---0-00200--000?010-00010000-00-0--000101100????-
	Lingula           001000-0??00-000-0000000000?0-?????--00-------------------00----00------10020----00--11-0--0--0--0---0-0-0000-012-0-----10-0--00-----------0-00---0-00200--00??010-00010000-00-0--000101100????-
	Macrochaeta       1111100010????????????00000?10?????21111140???????????????00-100001100--1000110-100-01100--0-----0--1000-?000-010010000-11?12000----------00?011-01011?01000?01000-00100100-00-0--111000-?0????0
	Paralvinella      1111100010100??0-?????00100?10???001100-------------------011-?-0001010110000----01001100--1010100---000-?000-011010000-11?12000----------001011-10-11000000100-00-00100100-00-0--111000-00????0
	Ampharete         1111100010110??0-101??00000?10???001100-------------------011-?-0001010110000----01001100--1110101100000-1000-011010000-1??12000----------000011-1101100000010??00-00100100-00-0--111000-0001001
	Eurythoe          1111100010111100-111??00000?10???00000111010001100000101--00-000110000--11000----00-01111110-----0---001010110110010000-11012100----------0010100-1210000000011100-00100100-00-0--111000-101?010
	Aphrodita         11111100??10???101?1??00??0?10???00000111010001110010100--00-000110010--10000----00-01111110-----0---011100110110110000-10-111010010------10010---1010?00000001100-00101100-00-0--111000-000?110
	Apistobranchus    1111100010????????????00000?10???0010011140000001111000-0-00-100000000--10010----00-01011110-----0---000-1101101001000??1??12000----------00100---1110?00000001000-001??100-00-0--111000-?00?110
	Arenicola         111110001010?000-1111000000?10???001100----???????????????00--?-0011010110000----00-01100--1011100--0000-0000-010010001011111100----------0010100-1010010000100-00-00100100-00-0--111000-00????0
	Arkonips          ??11?100??????????????0?????????????0011101???????????????00-00?110000--1?00??????0-01?????0??????????010???1?01??10000-?????????????????????00---?????0000?????0??0????100-?0-0--??-000-???????
	Burgessochaeta    ??11?000??????????????0?????????????00111?1???????????????00-00?000000--10000----00-01110--0-----0---000-??00-01000000?-???1?000----------0??00---??1??0000?????0??0????100-00-0--???000-???????
	Canadia           ??111000??????????????0?????????????00111?1???????????????00-00?002000--10000----10-01010--0-----0---000-??00-11000100?-???12000----------0??0101-?????0000???0-0??0????100-00-0--???000-???????
	Notomastus        1111100010111000-1111001001010???00?000----???????????????10--?-0011011110000----00-01100--1100110--0100-1000-010010001011111000----------00000---1000010000101000-00100100-00-0--111000-00????0
	Chaetopterus      1111101010?10000-0010?00000010???0010011140000001100010-0-00-1000001010110000----01001101101010100--0000-?000-010010000-1100--00-----------0?00---1111000000001000-00100100-00-0--111000-0?01010
	Dysponetus        11111100101000010111??01100?10???00?0011101???????????????00-000112000--10001010010-01101110-----1101001000110110010000-10-111011010------10000---101010000000??00-0010?100-00-0--111000-?0????0
	Cirratulus        11111000101000011110??00000?10???0021011140???????????????00-100001100--10000----00-01110--1100100--0000-0000-010010001?11012000----------001011-01011000000001000-00100100-00-0--111000-000?000
	Cossura           1111100010????????????00000?????????00??---???????????????00----001100--10000----00-01110--0-----0---000-0001101001000101??1??00----------000011-11010?0000?001?00-0010?100-00-0--111000-?0????0
	Ophryotrocha      11111000??110??111111001000??0110??00011111???????????????00-00011-010--10011011000-01-111111001-0--10010?0110010010001011012101401010000000100---1010000?00001100-0010?100-00-0--111000-10????0
	Esconites         ??11?000??????????????0?????????????0011111???????????????00-00?11-010--1?01?????00-01-1111??????0--??010??110010010001????1??014?0103?1?1???0100-?????00?0?????0??0????100-00-0--???000-???????
	Eunice            1111100010110??11111??00000?10???000001111100011111000100000-00011-010--10011011000-01-111111001-0--1101010111010010001110-1210140010311110010100-1010000100001100-00100100-00-0--111000-0010010
	Euphrosine        11111000?????????1????00??0?10???0000010---???????????????00--?-110000--11000----00-01111110-----0---001000110110010000-1??12100----------00?0100-1210000000011100-00100100-00-0--111000-?0????0
	Pherusa           111110001?100??0-10???00000?10???00211111400001110100101--00-100001100--1000110-100-11110--0-----1100000-?000-011010000-11012000----------001011-11011101000001000-00100100-00-0--111000-?000110
	Glycera           11111000??1000010011??0???0?0-0010?00011101000000011011---00-000010010--10001010000-01101110-----0---001000110010010010-111111013110------1000100-10000000-1000-00-00100100-00-0--111000-0010110
	Goniada           11111000??100??1001???00??0?0-0010?10011101000000011011---00-000010010--10001010000-01101110-----0---001000110010110010-110111013?10------10000---1?0000000000??00-00100100-00-0--111000-?010110
	Guanshanchaeta    ??11?000??????????????0?????????????00111?????????????????00-??-000000--1000?????00-01110--0-----0---?00-??0100100?000?????1??00----------???0?---?????0000?????0??0????100-00-0--???000-???????
	Leocrates         111111001010000100111000000??0001??00011101000001111000-0-00-010110010--10001010000-01101110-----0---001000110010010000-110111011010------10000---1010000001001100-00101100-00-0--111000-1000110
	Kenostrychus      ??11?000??????????????0?????????????0011101???????????????00-00?110000--1??0?????00-01??1?????????????010??1??010?10000-?????100----------???0101-?????0000?????0??0????100-?0-0--???000-???????
	Lumbricus         1111100011?00??0-0?01011101110???01?000----???????????????00--?-001100--10000----00-01110--0-----0---000-0000-010010001011113000----------00000---0-10000000001000-00100100-00-0--?11000-1001??0
	Lumbrineris       1111100010110??11101??00000?10???0000010---???????????????00-00011-010--10011011000-01-111111001-0--110101001001001000111??12101401011110100100---10??000000000-00-00100100-00-0--111000-?0????0
	Magelona          1111100010100000-001??0000?0?-?????110111200001100000101--00-200000000--10000----00-01110--1100110--0100-1001001001000??11012000----------00100---0-1020000?000000-00110100-00-0--111000-1100110
	Clymenella        1111100010100?00-1011000000?10???001000----???????????????00--?-0011010110000----01001100--1101100--0000-00011010010000-11112000----------00100---1010?00000101000-00100100-00-0--111000-?0????0
	Mazopherusa       ??11?000??????????????0??????????????1111?????????????????00-???001100--1000?????00-11??0--??????????000--000-0???1000????????00----------???011-0?????0100??0??0??0????100-00-0--???000-???????
	Myzostoma         111110000-11?00??111??0101100-1110?000??---???????????????00--?-00-010--10010----00-01011010-----110000000010-010110000?11011100----------10?00---0-00?00000000-00-00100100-00-0--111000-?0????0
	Nephtys           11111100??1000?10101??00??0?0-0010?00011101???????????????00-000010000--10000----00-01111110-----0---001000110010010000-10-111011010------1000101-1010000001001100-00101100-00-0--111000-?0????0
	Alitta            1111110010100????1011000001?10???0000011101000001111110-0-00-010010010--10001110000-00001110-----1111001000110010010000-110111011010------10000---1010000001001100-00101100-00-0--111000-1010110
	Drilonereis       11111000??????????????00????????????00????????????????????00--?-11-010--10010----00-01011110-----0----0101001101011000111??12101401112011000100---1010?0000?001100-0010?100-00-0--1?1000-?0????0
	Nothria           111110001011000111011?00000?10???000001111100011111000100-00-00011-010--10011011001001-111111001-0--110101011001001000111101210140010311110010100-1010000100001100-0010?100-00-0--111000-?01?110
	Ophelia           1111100010111?00-111??00000?10?????00010---0001110010000--10--?-001100--10000----00-01110--0-----0---000-10011010010001010-11000----------0010100-1011010000101001100100100-00-0--111000-00???00
	Scoloplos         1111100010110??111101000??201011?0000010---000001001000---00--?-000000--10000----00-01111111100100--0000011011010010001011012000----------001011-0101?000000001100-00100100-00-0--111000-1010000
	Aricidea          1111100010100000-110??00000??0?????10010---000001001000---10--?-101100--10000----00-01110--1100100--0100010011010010000-11?1?000----------001011-01010?00000001000-00100100-00-0--111000-?000?00
	Pectinaria        1111101010100000-111??00000010???101100-------------------010-?-0011010110000----11101100--1010111110000-1?00-011010000-11?12000----------001011-11111000000101000-00100100-00-0--111000-0001001
	Phragmochaeta     ??111000??????????????0?????????????000----???????????????00--?-000000--10000----00-01110--0-----0---000-??00-11000110?-11????00-----------?-0?????????0000?????0??0?????00-00-0--???000-???????
	Eulalia           111111001010000101111?0000000?0010?00011101000001001000---00-000110010--10001010000-01111010-----0---001000110010010000-11011100----------10000---1000000000001100-00100100-00-0--111000-1010000
	Sigambra          11111100??100001010???00????????????1011101???????????????00-000110010--10010----00-01111110-----0---001000110010110000-1??11100----------10000---1000?01000000-00-00100100-00-0--111000-?0????0
	Lepidonotus       1111100010100011001110000000100110000011101000101001010---00-000110010--10000----00-01111110-----1100001100110010110000-10-111010110------10010---1010?00000001100-00101100-00-0--111000-1000110
	Pygocirrus        ??11?000??????????????0?????????????00111?????????????????00-???000000--10000----00-01110--0-----0---000-??0100100?000????????00----------???00---?????0000?????0??0?????00-00-0--???000-???????
	ROM62972          ??11?000??????????????0?????????????00111?1???????????????00-00?000000--10000----00-01110--0-----0---000-??00-11000000?-??????00----------???00---?????0000?????0??0????1?0-00-0--???000-???????
	Sabella           1111101010110?00-010??00000?11???102001103111111111101010100-1000011010110000----01001110--1010110--0000-0000-01001000121100--00-----------0000---1010100010001000-00100100-00-0--111000-0000101
	Serpula           1111101010111100-0111000000011101102001103111111111101010100-1000001010110000----01001110--1010110--0000-0000-01001000121100--00-----------0000---1010100010001000-00101100-00-0--111000-000011?
	Scalibregma       11111000??????????????00??0?10???00000111?1000001001000---00-?0?001100--10000----00-01110--0--?111110000-10011010010001011111000----------0000100-1010010000101000-00100100-0--0--111000-0000100
	Sthenolepis       11111100101000110??11000000??0???0000011101000101001010---00-000110010--10001010000-01111111100111111001100110010110000-10-111010110------10010---1010?00000001100-00101100-00-0--111000-?000110
	Archaeogolfingia  ??-0?0--??????????????0?????????????-00----???????????????00--?-00------000-------0-----------------------0-0--1200-----???0--00-----------?000---?????00???????????????11??0110--??-000-???????
	Cambrosipunculus  ??-0?0--??????????????0?????????????-00----???????????????00--?-00------000-------0-----------------------0-0--1200-----???0--00-----------?000---?????00???????????????1010011111??-000-???????
	Golfingia         ?0-000--??110000-001??0000??10?????--00-------------------00--?-00------000-------0-----------------------0-0--1200-----1100--00-----------0000---1?00200--0001000-00100111011?10011-000-100???0
	Phascolopsis      10-000--10110000-001??00000?10???10--00-------------------00--?-00------000-------0-----------------------0-0--1200-----1100--00-----------0000---1?00200--0001000-0010010101100--11-000-100???0
	Phascolosoma      10-000--10110000-001??00000?10???10--00-------------------00--?-00------000-------0-----------------------0-0--1200-----1100--00-----------0000---1?00200--0001000-00100101111?11011-000-100???0
	Sipunculus        ?0-000--??110000-001??0000??10?????--00-------------------00--?-00------000-------0-----------------------0-0--1200-----1100--00-----------00?0---1?00200--0001000-00100101011?0--11-000-100???0
	Sphaerodoropsis   11111100??????????????0???0?000010010011101---------------00-000111010--1001101?000-01011010-----1101000-00110010010000-10-11100----------11000---101??01000001100-0010?100-00-0--111000-?0????0
	Laonice           1111100010100000-1011000000110???001001114000011110111100-00-100101100--10000----00-01110--1100110--0100-11011010010000-10-12000----------001011-01110000000001000-00100100-00-0--111000-1100110
	Syllis            1111110010100??111111?000000?01????00011101000001001000---00-000111000--10001111000-011110111001-1101001000110010010000-110111012-10------11000---1010000000001100-00100100-00-0--111000-1000110
	Amphitrite        1111110010100??0-11110000000101?100?100----???????????????010-?-0011010110000----01001100--1110100--0000-0000-011010000-11?12000----------001011-11?11000000101000-00100100-00-0--111000-?001001
	Trochochaeta      11111000??100000-10???00??0?10????01001114000011110100100000-100000000--10000----00-01110--0-----1100000-11011010110000-1??11000----------00000---11???00000?01000-0010?100-00-0--111000-1100110
	Owenia            1111101010111100-001??0000001000010?0011121???????????????00-1000011010110000----01001100--1100100--0000-00010010010001010-12000----------00100---0-1000000?001000-00110100-00-0--111000-00????1
	Tubifex           1111100011?00??0-0?01011101110???01?000-------------------00--?-001100--10000----00-01110--1100010--0000-0000-010010001011113000----------00000---0-10000000001000-00100100-00-0--?11000-1001??0
	Urechis           110110011011110??11110000000100?000??00-------------------00--?-00-100--10000----00-00--0--0-----11-0000-0000-01101000??011???00----------00000---0-00010000000-00-00100100-00-0--111000-?00???0
	Panthalis         11111100??????????????00????10?????0001110100011100101000-00-000110000--10000----00-01111110-----0---011100110010110000-10-111010110------10010---10???00000001100-00100100-00-0--111000-?00?110
	Siboglinum        1111100010100??0-11???00000?1??????20011?40???????????????00-1000011011110000----01001110--1010110--0000-0000-00--1000101100--00----------0?000---0-11000000000-00-00110100-00-0--111000-00???00
	Dryptoscolex      ??11??00??????????????0?????????????0011101???????????????00-00?010010--100010???00-0111111????????????11???100???1000?????1??010?10------???10---?????0000?????0??0????100-00-0--??1000-???????
	Fossundecima      ??11?100??????????????0?????????????0011101???????????????00-00?1?0000--1000??????0-0111111????????????10???10010?1000?????1??011?10------???00---?????0000?????0??0????100-00-0--???000-???????
	Sabellaria        1111101010100000-111??0000001001100200111401111101100000--00-1000010011010000----11101110--1010110--0000-0000-010010000-1??0--00----------000011-11011000010001000-00100100-00-0--111100-0000100
	Protodrilus       11--100010110000-111??00001?0?100??1001114100011110100001000-10100--00--0---------0--------------------0-?0010010010001011?12000-----------0100---1010?000-0001001101110100-00-0--11-000-1101000
	Saccocirrus       11111010??11?000-1111?00??0?10???000-01114100011101100001000-101001-00--10020----00-011-0--0-----0---000-0001001001000101??0--00-----------0100---1010?00000001001101110100-00-0--111000-1?0???0
	Mesonerilla       1111100010100??0-111??00000?00??????0011101000001001000---00-000110000--1000100-000-01110--0-----0---001000010010010000-1??12000----------0?100---1010?0000???110100010?100-00-0--111000-100?1?0
	Polygordius       11--10-010111100-101??0?00?010111000-011121000001000000---00-00000--00--0------------------------------0-00010-10010001011????------------0-100---1010?000-0001001100010100-00-0--11-000-10????0
	Protodriloides    110110?00-10???0-000??0002??00???0?0001112100011100100000000-10100??00--100?0----00-00000000---------000-00010010010001010?12000----------00100---1010?00000000-011011?0100-00-0--11-000-1?????0

;

END;
